# Supplementary material for: Ψ-co-mAFiA: concurrent detection of pseudouridine and m6A in single RNA molecules
Source: Bioinformatics. 2025 Sep 26;41(10):btaf536. doi: 10.1093/bioinformatics/btaf536 (PMC12552086; doi:10.1093/bioinformatics/btaf536)
Supplement: btaf536_Supplementary_Data [file btaf536_supplementary_data.zip]

Archive with 2 entries (2 files):
- HEK293_psi_co_mafia_predictions.bed.gz
- Supplementary_Materials_final.pdf
